# Supplementary material for: Cosmetic satisfaction and patient-reported outcome measures following cranioplasty after craniectomy – A prospective cohort study
Source: Brain Spine. 2023 Jun 18;3:101767. doi: 10.1016/j.bas.2023.101767 (PMC10293317; doi:10.1016/j.bas.2023.101767)
Supplement: Multimedia component 1 [file mmc1.zip]

Archive with 1 entries (1 files):
- CRANIO_spl_1.PDF
